# Supplementary material for: Effects of Pyrolysis Temperature and Acid-Base Pre-Treatment on the Synthesis of Biochar-Based Slow-Release Selenium Fertilizer and Its Release in Soil
Source: Materials (Basel). 2024 Feb 14;17(4):879. doi: 10.3390/ma17040879 (PMC10890299; doi:10.3390/ma17040879)
Supplement: Supplementary file 1 [file materials-17-00879-s001.zip]

Archive with 1 entries (1 files):
- materials-2808619-supplementary.pdf
